# Supplementary material for: HTR1A, TPH2, and 5-HTTLPR Polymorphisms and Their Impact on the Severity of Depressive Symptoms and on the Concentration of Tryptophan Catabolites during Hepatitis C Treatment with Pegylated Interferon-α2a and Oral Ribavirin (PEG-IFN-α2a/RBV)
Source: Cells. 2023 Mar 22;12(6):970. doi: 10.3390/cells12060970 (PMC10046909; doi:10.3390/cells12060970)
Supplement: Supplementary file 1 [file cells-12-00970-s001.zip]

Archive with 1 entries (1 files):
- cells-2205203-supplementary.pdf
